# Supplementary material for: Reuniting and Endolymphatic Duct Macrophages: Localization and Possible Roles
Source: Audiol Res. 2025 Nov 20;15(6):160. doi: 10.3390/audiolres15060160 (PMC12641673; doi:10.3390/audiolres15060160)
Supplement: Supplementary file 1 [file audiolres-15-00160-s001.zip]

Archive with 1 entries (1 files):
- audiolres-3836953-supplementary.pdf
